# Supplementary material for: A microarray-based method for the parallel analysis of genotypes and expression profiles of wood-forming tissues in Eucalyptus grandis
Source: BMC Biotechnol. 2009 May 27;9:51. doi: 10.1186/1472-6750-9-51 (PMC2698882; doi:10.1186/1472-6750-9-51)
Supplement: Additional file 3 — E. grandis trees used for the RNA isolation. Table displaying E. grandis trees used for the RNA isolation. [file 1472-6750-9-51-S3.xls]

## Sheet: Sheet1
Additional file 3
E. grandis trees used for the isolation of differentiating xylem tissue
Trial	Trait	Tree code
		741-H
“Florida”	Lignin	108-L
		243-L
"Frankfort"	Wood splitting	1/23/4-HS
		1/71/6-HS
		1/91/7-LS
		1/92/7-LS
H = High lignin; L = Low lignin
HS = High splitting; LS = Low splitting
