# Supplementary material for: A microarray-based method for the parallel analysis of genotypes and expression profiles of wood-forming tissues in Eucalyptus grandis
Source: BMC Biotechnol. 2009 May 27;9:51. doi: 10.1186/1472-6750-9-51 (PMC2698882; doi:10.1186/1472-6750-9-51)
Supplement: Additional file 4 — Adaptors and primers used for cDNA-AFLP analysis. Table displaying adaptors and primers used for cDNA-AFLP analysis. [file 1472-6750-9-51-S4.xls]

## Sheet: Sheet1
Additional file 4
Adaptors and primers used for cDNA-AFLP analysis
Restriction Enzyme	Adapter Name	Adapter sequence	Primer Name	Primer sequence and selective bases at 3' end of primer
		5’ → 3’
MseI	MseA1	GACGATGACTCCTGAG	Mse1	GAT GAG TCC TGA GTA A GAA
	MseA2	TACACTAGGCTCTA	Mse2	GAT GAG TCC TGA GTA AACC
			Mse3	GAT GAG TCC TGA GTA AGGC
			Mse4	GAT GAG TCC TGA GTA ATAC
			Mse5	GAT GAG TCC TGA GTA ACAC
			Mse6	GAT GAG TCC TGA GTA A CCC
			Mse7	GAT GAG TCC TGA GTA A CGA
			Mse8	GAT GAG TCC TGA GTA A CGT
			Mse9	GAT GAG TCC TGA GTA AA
			Mse10	GAT GAG TCC TGA GTA AAC
			Mse11	GAT GAG TCC TGA GTA AG
			Mse12	GAT GAG TCC TGA GTA AAT
PstI	PstA1	CTCGTAGACTGCGTACATGCA	Pst1	GAC TGC GTA CAT GCA GTGC
	PstA2	TGTACGCAGTCTCA	Pst2	GAC TGC GTA CAT GCA GTG
			Pst3	GAC TGC GTA CAT GCA GCT
			Pst4	GAC TGC GTA CAT GCA GCC
			Pst5	GAC TGC GTA CAT GCA GCG
			Pst6	GAC TGC GTA CAT GCA GGA
